# Supplementary material for: The reliability and validity of a non-wearable indoor positioning system to assess mobility in older adults: A cross-sectional study
Source: PLoS One. 2025 Apr 25;20(4):e0307347. doi: 10.1371/journal.pone.0307347 (PMC12027111; doi:10.1371/journal.pone.0307347)
Supplement: S2 File — (XLSX) [file pone.0307347.s003.xlsx]

## Sheet: Sheet1
Geras Chirp Research Study
ID	Condition	Test Date & Time	Foot Heel X Location (cm.)	Foot Toe X Location (cm.)	Zeno Velocity (m/s)	Chirp 126 Velocity (m/s)	Chirp 201 Velocity (m/s)	Reason for missing data
CHIRP-001	CONTROLT1	2023-05-01 13:33:37	13.335	325.743	1.01995	1.0547	1.0274
CHIRP-002	CONTROLT1	2023-05-01 14:45:57	13.321	333.612	1.06079	1.1064	1.071
CHIRP-003	CONTROLT1	2023-05-02 09:55:15	37.346	345.972	1.00297	0.9757	0.9853
CHIRP-004	CONTROLT1	2023-05-23 09:47:12	13.577	364.616	0.79308	0.7943	0.7944
CHIRP-005	CONTROLT1	2023-05-23 14:52:48	8.215	352.8	0.88529	0.8774	0.8784
CHIRP-006	CONTROLT1	2023-05-24 09:45:23	2.43	343.186	0.97859	0.9474	0.9756
CHIRP-007	CONTROLT1	2023-05-24 13:15:29	11.835	356.818	1.02169	0.9986	0.9977
CHIRP-008	CONTROLT1	2023-06-06 13:38:47	4.019	362.32	0.91475	0.9233	0.9062
CHIRP-009	CONTROLT1	2023-06-12 09:41:54	8.345	361.745	1.04845	1.031	1.047
CHIRP-010	CONTROLT1	2023-06-12 13:20:36	25.708	348.025	0.80359	0.7731	0.7714
CHIRP-011	CONTROLT1	2023-06-13 09:55:34	6.331	340.361	0.98297	0.9507	0.9952
CHIRP-012	CONTROLT1	2023-06-13 13:20:16	7.414	319.116	1.06469	1.0287	1.0257
CHIRP-013	CONTROLT1	2023-06-13 14:51:52	15.416	334.451	1.15774	1.1217	1.1138
CHIRP-014	CONTROLT1	2023-06-27 12:39:35	55.314	355.454	1.25753	1.2337	1.2666
CHIRP-015	CONTROLT1	2023-07-04 09:48:21	7.117	331.098	0.91862	0.8772	0.882
CHIRP-016	CONTROLT1	2023-07-04 13:24:05	3.649	319.285	1.12703	1.1075	1.0894
CHIRP-017	CONTROLT1	2023-07-04 14:54:52	14.669	365.808	0.77303	0.7706	0.7705
CHIRP-018	CONTROLT1	2023-07-05 09:43:14	16.186	362.438	1.04168	1.0491		Technical difficulties due to broken device
CHIRP-019	CONTROLT1	2023-07-05 13:18:17	24.023	310.571	1.26833	1.2956		Technical difficulties due to broken device
CHIRP-020	CONTROLT1	2023-07-05 15:00:46	30.699	358.626	0.76315	0.7633		Technical difficulties due to broken device
CHIRP-021	CONTROLT1	2023-07-18 13:43:28	93.292	361.777	1.01154	0.8632	0.8753
CHIRP-022	CONTROLT1	2023-07-24 09:34:51	15.572	309.344	1.14293	1.1247	1.1149
CHIRP-023	CONTROLT1	2023-07-24 13:03:14	3.556	307.456	0.96219	0.9945	0.9658
CHIRP-024	CONTROLT1	2023-07-24 14:17:22	-0.993	349.9	0.34633	0.341	0.336
CHIRP-025	CONTROLT1	2023-07-25 09:43:38	9.955	351.66	0.88782	0.8658	0.8892
CHIRP-026	CONTROLT1	2023-07-25 13:00:30	51.698	362.091	0.85127	0.8405	0.8546
CHIRP-027	CONTROLT1	2023-07-25 14:34:41	10.306	331.468	1.07959	0.9996	1.0911
CHIRP-028	CONTROLT1	2023-08-08 13:58:13	1.82	325.363	1.06062	0.9891	1.0274
CHIRP-029	CONTROLT1	2023-08-14 09:26:36	14.306	362.601	0.47168	0.493	0.4896
CHIRP-030	CONTROLT1	2023-08-14 13:10:59	13.857	325.148	0.58024	0.5687	0.5746
CHIRP-031	CONTROLT1	2023-08-14 15:15:02	35.329	360.111	0.7921	0.7848	0.772
CHIRP-032	CONTROLT1	2023-08-15 13:06:46	0.884	344.866	0.81759	0.7748	0.8176
CHIRP-033	CONTROLT1	2023-08-15 14:32:04	7.719	321.832	0.79344	0.7826	0.7783
CHIRP-034	CONTROLT1	2023-08-29 13:58:51	22.678	296.717	1.38318	1.2855	1.3591
CHIRP-035	CONTROLT1	2023-08-29 13:55:16	2.213	357.61	0.4255	0.4511	0.436
CHIRP-001	CONTROLT2	2023-05-01 13:34:05	11.431	348.615	1.0892	1.0967	1.0872
CHIRP-002	CONTROLT2	2023-05-01 14:46:25	6.772	319.349	0.99681		1.0244	Technical issue due to low bandwidth
CHIRP-003	CONTROLT2	2023-05-02 09:55:44	4.56	360.982	1.04796	1.0449	1.0038
CHIRP-004	CONTROLT2	2023-05-23 09:47:38	1.602	331.829	1.03638	1.0373	1.0252
CHIRP-005	CONTROLT2	2023-05-23 14:53:12	41.789	354.037	0.95343	0.9608	0.9635
CHIRP-006	CONTROLT2	2023-05-24 09:45:40	6.542	348.473	0.945	0.9421	0.9493
CHIRP-007	CONTROLT2	2023-05-24 13:15:45	10.622	353.503	0.98975	0.9711	0.9726
CHIRP-008	CONTROLT2	2023-06-06 13:39:06	54.788	324.282	1.012	1.0114	1.0809
CHIRP-009	CONTROLT2	2023-06-12 09:42:24	0.708	359.448	1.04689	1.0626	1.0205
CHIRP-010	CONTROLT2	2023-06-12 13:20:54	38.74	359.519	0.77331	0.7602	0.7814
CHIRP-011	CONTROLT2	2023-06-13 09:55:56	13.652	363.675	1.11778	1.1013	1.0838
CHIRP-012	CONTROLT2	2023-06-13 13:20:36	46.279	358.768	1.06414	1.0733	1.0862
CHIRP-013	CONTROLT2	2023-06-13 14:52:11	7.537	324.429	1.14552	1.1209	1.1161
CHIRP-014	CONTROLT2	2023-06-27 12:39:53	6.426	365.86	1.31322	1.3352	1.3025
CHIRP-015	CONTROLT2	2023-07-04 09:48:50	12.699	324.918	0.84488	0.8269	0.8446
CHIRP-016	CONTROLT2	2023-07-04 13:24:21	10.059	363.346	1.03295	1.0308	1.0548
CHIRP-017	CONTROLT2	2023-07-04 14:55:13	8.301	363.689	0.78785	0.7861	0.7761
CHIRP-018	CONTROLT2	2023-07-05 09:43:34	14.865	361.014	1.02825	1.0124		Technical difficulties due to broken device
CHIRP-019	CONTROLT2	2023-07-05 13:18:34	17.417	306.609	1.27973	1.215		Technical difficulties due to broken device
CHIRP-020	CONTROLT2	2023-07-05 15:01:11	1.064	360.397	0.7453	0.7358		Technical difficulties due to broken device
CHIRP-021	CONTROLT2	2023-07-18 13:44:01	39.043	321.668	0.93499	0.9836	0.9133
CHIRP-022	CONTROLT2	2023-07-24 09:35:15	26.388	344.305	1.39139	1.3366	1.3882
CHIRP-023	CONTROLT2	2023-07-24 13:03:35	0.52	326.054	1.08528	1.133	1.0774
CHIRP-024	CONTROLT2	2023-07-24 14:18:15	4.358	346.162	0.42834	0.4246	0.4372
CHIRP-025	CONTROLT2	2023-07-25 09:43:56	12.362	334.156	0.8613	0.8621	0.8598
CHIRP-026	CONTROLT2	2023-07-25 13:01:03	51.755	362.026	0.91073	0.9011	0.9018
CHIRP-027	CONTROLT2	2023-07-25 14:34:57	14.625	344.069	1.10865	1.0625	1.0582
CHIRP-028	CONTROLT2	2023-08-08 13:58:30	-0.974	322.081	1.05422	1.0033	0.977
CHIRP-029	CONTROLT2	2023-08-14 09:27:13	16.562	327.312	0.4943	0.4982	0.5039
CHIRP-030	CONTROLT2	2023-08-14 13:11:30	26.426	336.9	0.55531	0.5647	0.5631
CHIRP-031	CONTROLT2	2023-08-14 15:15:19	31.294	360.877	0.84764	0.8784	0.8514
CHIRP-032	CONTROLT2	2023-08-15 13:07:02	8.477	349.938	0.86489	0.8473	0.8388
CHIRP-033	CONTROLT2	2023-08-15 14:32:25	11.906	325.578	0.74334	0.7404	0.7454
CHIRP-034	CONTROLT2	2023-08-29 13:59:10	22.615	292.297	1.35738	1.4413	1.3459
CHIRP-035	CONTROLT2							Participant unable to perform walk
CHIRP-001	CONTROLT3	2023-05-01 14:15:08	17.415	351.646	1.13964		1.1428	Technical issue due to low bandwidth
CHIRP-002	CONTROLT3	2023-05-01 15:34:17	12.442	347.919	1.10817			Technical issue due to low bandwidth	WTT
CHIRP-003	CONTROLT3	2023-05-02 10:54:03	2.798	354.659	1.05532			Technical issue due to low bandwidth
CHIRP-004	CONTROLT3	2023-05-23 10:43:21	14.268	323.245	0.89709	0.8798	0.8797
CHIRP-005	CONTROLT3	2023-05-23 15:43:06	40.512	355.975	0.93603	0.9089	0.9152
CHIRP-006	CONTROLT3	2023-05-24 10:25:50	55.653	344.755	0.93555	0.9242	0.9407
CHIRP-007	CONTROLT3	2023-05-24 13:52:07	8.601	307.568	1.17896	1.1739	1.1977
CHIRP-008	CONTROLT3	2023-06-06 14:23:50	38.921	359.181	0.96883	0.9327	0.994
CHIRP-009	CONTROLT3	2023-06-12 10:21:01	31.434	318.249	1.17549	1.1377	1.1783
CHIRP-010	CONTROLT3	2023-06-12 14:11:17	34.215	355.312	0.7406	0.7224	0.7161
CHIRP-011	CONTROLT3	2023-06-13 10:36:39	6.043	348.158	1.01044	1.0091	1.001
CHIRP-012	CONTROLT3	2023-06-13 14:08:15	13.844	359.854	0.93461	0.9536	0.9474
CHIRP-013	CONTROLT3	2023-06-13 15:26:37	9.564	326.165	1.14873	1.0923	1.1091
CHIRP-014	CONTROLT3	2023-06-27 13:09:47	4.267	361.752	1.34327	1.3396	1.3359
CHIRP-015	CONTROLT3	2023-07-04 10:30:19	12.169	345.377	1.03326	1.0754	1.0035
CHIRP-016	CONTROLT3	2023-07-04 14:17:41	0.157	361.96	1.06913	1.0533	1.0835
CHIRP-017	CONTROLT3	2023-07-04 15:30:21	13.865	314.543	0.80742	0.8079	0.806
CHIRP-018	CONTROLT3	2023-07-05 10:18:55	29.244	351.492	1.14322	1.134		Technical difficulties due to broken device
CHIRP-019	CONTROLT3	2023-07-05 13:49:51	23.051	315.533	1.38782	1.3521		Technical difficulties due to broken device
CHIRP-020	CONTROLT3	2023-07-05 15:27:36	-0.174	362.665	0.76929	0.7226		Technical difficulties due to broken device
CHIRP-021	CONTROLT3	2023-07-18 15:14:28	30.626	343.243	0.90846	0.9002	0.9299
CHIRP-022	CONTROLT3	2023-07-24 10:23:14	29.838	359.764	1.52415	1.4793	1.4701
CHIRP-023	CONTROLT3	2023-07-24 13:42:59	51.845	312.654	1.09506	1.0958	1.0879
CHIRP-024	CONTROLT3	2023-07-24 15:03:53	18.955	364.319	0.38062	0.3822	0.3813
CHIRP-025	CONTROLT3	2023-07-25 10:59:27	1.268	327.514	0.82118	0.834	0.7998
CHIRP-026	CONTROLT3	2023-07-25 13:30:39	12.386	330.108	0.95106	0.9318	0.9666
CHIRP-027	CONTROLT3	2023-07-25 15:19:13	9.757	332.605	1.041	0.9994	0.9724
CHIRP-028	CONTROLT3	2023-08-08 15:06:17	56.927	339.445	1.18767	1.138	1.1269
CHIRP-029	CONTROLT3	2023-08-14 10:39:02	8.906	342.517	0.57021	0.5877	0.5943
CHIRP-030	CONTROLT3	2023-08-14 14:19:07	0.818	341.727	0.55149	0.532	0.5416
CHIRP-031	CONTROLT3	2023-08-14 16:17:27	41.375	348.933	0.92726	0.9187	0.9257
CHIRP-032	CONTROLT3	2023-08-15 13:50:40	5.158	357.433	0.89135	0.8626	0.8502
CHIRP-033	CONTROLT3	2023-08-15 15:17:06	19.082	357.383	0.91552	0.9217	0.8996
CHIRP-034	CONTROLT3	2023-08-29 15:12:10	63.039	300.364	1.12716	1.0926	1.1224
CHIRP-035	CONTROLT3	2023-08-29 15:16:57	17.044	341.527	0.84291	0.7714	0.7579
CHIRP-001	CONTROLT4	2023-05-01 14:15:31	21.801	361.131	1.1454	1.1258		Technical issue due to low bandwidth
CHIRP-002	CONTROLT4	2023-05-01 15:35:30	13.421	361.823	1.22771			Technical issue due to low bandwidth	FAST
CHIRP-003	CONTROLT4	2023-05-02 10:54:32	3.592	362.333	1.1229			Technical issue due to low bandwidth
CHIRP-004	CONTROLT4	2023-05-23 10:43:42	55.812	359.51	0.84254	0.8542	0.8418
CHIRP-005	CONTROLT4	2023-05-23 15:43:31	1.918	310.472	0.90496	0.8992	0.9098
CHIRP-006	CONTROLT4	2023-05-24 10:26:06	-1.066	350.537	0.98886	0.9732	0.9566
CHIRP-007	CONTROLT4	2023-05-24 13:52:21	6.343	311.313	1.20884	1.1631	1.2088
CHIRP-008	CONTROLT4	2023-06-06 14:24:09	43.355	362.034	0.95854	0.9681	0.9477
CHIRP-009	CONTROLT4	2023-06-12 10:21:16	22.92	311.787	1.17538	1.1459	1.135
CHIRP-010	CONTROLT4	2023-06-12 14:11:37	38.955	323.405	0.81508	0.8065	0.7989
CHIRP-011	CONTROLT4	2023-06-13 10:36:58	12.884	361.134	1.08726	1.0447	1.0828
CHIRP-012	CONTROLT4	2023-06-13 14:08:35	4.922	363.573	0.95629	0.9355	0.9486
CHIRP-013	CONTROLT4	2023-06-13 15:26:51	9.582	334.225	1.1926	1.1516	1.1205
CHIRP-014	CONTROLT4	2023-06-27 13:10:00	65.138	304.11	1.42584	1.4261	1.427
CHIRP-015	CONTROLT4	2023-07-04 10:30:41	17.734	305.189	1.01383	0.9935	1.0336
CHIRP-016	CONTROLT4	2023-07-04 14:18:00	1.516	336.011	1.15661	1.1141	1.1163
CHIRP-017	CONTROLT4	2023-07-04 15:30:39	16.713	326.149	0.85493	0.8382	0.84
CHIRP-018	CONTROLT4	2023-07-05 10:19:10	23.619	356.436	1.20558	1.1753		Technical difficulties due to broken device
CHIRP-019	CONTROLT4	2023-07-05 13:50:11	22.791	312.776	1.40149	1.3832		Technical difficulties due to broken device
CHIRP-020	CONTROLT4	2023-07-05 15:28:04	33.629	354.787	0.82585	0.8309		Technical difficulties due to broken device
CHIRP-021	CONTROLT4	2023-07-18 15:14:51	32.141	316.27	0.96679	0.9585	0.9531
CHIRP-022	CONTROLT4	2023-07-24 10:23:32	32.742	362.395	1.57501	1.5388	1.5529
CHIRP-023	CONTROLT4	2023-07-24 13:43:18	3.96	324.43	1.10255	1.1236	1.1045
CHIRP-024	CONTROLT4	2023-07-24 15:04:33	5.006	334.224	0.40817	0.3926	0.4149
CHIRP-025	CONTROLT4	2023-07-25 10:59:47	3.696	334.514	0.84108	0.8235	0.825
CHIRP-026	CONTROLT4	2023-07-25 13:31:06	50.029	306.833	0.93954	0.9391	0.9639
CHIRP-027	CONTROLT4	2023-07-25 15:19:27	11.302	337.729	1.10717	1.01	1.0533
CHIRP-028	CONTROLT4	2023-08-08 15:06:32	54.603	327.26	1.15463	1.1351	1.1615
CHIRP-029	CONTROLT4	2023-08-14 10:39:31	20.706	326.174	0.62112	0.6306	0.6205
CHIRP-030	CONTROLT4	2023-08-14 14:19:27	3.572	335.813	0.54828	0.5412	0.5496
CHIRP-031	CONTROLT4	2023-08-14 16:17:44	36.806	325.871	0.88269	0.9071	0.9166
CHIRP-032	CONTROLT4	2023-08-15 13:50:56	5.561	366.362	0.95283	0.9732	0.9408
CHIRP-033	CONTROLT4	2023-08-15 15:17:24	8.354	339.05	0.86732	0.889	0.8681		Average
CHIRP-034	CONTROLT4	2023-08-29 15:12:26	15.523	327.602	1.1575	1.0881	1.1003		Zeno	126	201
CHIRP-035	CONTROLT4	2023-08-29 15:17:18	28.335	356.796	0.83552	0.8351	0.8002		0.973861	0.954303	0.946586
CHIRP-001	FASTT1	2023-05-01 13:35:54	21.219	342.857	1.54399	1.5244	1.6682		139	133	122
CHIRP-002	FASTT1	2023-05-01 14:57:06	11.188	299.327	1.44822	1.3375	1.3865
CHIRP-003	FASTT1	2023-05-02 09:58:18	60.188	327.34	1.40718	1.4294	1.3821
CHIRP-004	FASTT1	2023-05-23 09:54:41	13.129	322.468	1.416	1.4064	1.3886
CHIRP-005	FASTT1	2023-05-23 14:58:07	3.676	333.26	1.12905	1.1702	1.1173
CHIRP-006	FASTT1	2023-05-24 09:46:05	54.85	348.062	1.17202	1.1911	1.138
CHIRP-007	FASTT1	2023-05-24 13:18:22	6.65	349.304	1.48298	1.4209	1.4527
CHIRP-008	FASTT1	2023-06-06 13:43:10	8.079	338.455	1.45457	1.4493	1.3973
CHIRP-009	FASTT1	2023-06-12 09:42:46	4.97	359.497	1.38831	1.3519	1.3061
CHIRP-010	FASTT1	2023-06-12 13:24:32	34.852	356.624	0.86491	0.8477	0.8701
CHIRP-011	FASTT1	2023-06-13 09:57:41	9.877	341.007	1.50113	1.4196	1.4481
CHIRP-012	FASTT1	2023-06-13 13:21:11	45.562	320.649	1.24136	1.2192	1.1963
CHIRP-013	FASTT1	2023-06-13 14:53:53	9.759	354.831	1.35914	1.2904	1.3004
CHIRP-014	FASTT1	2023-06-27 12:41:08	56.625	327.757	1.80442	1.6874	1.8661
CHIRP-015	FASTT1	2023-07-04 09:51:28	14.098	305.124	1.12894	1.1563	1.0777
CHIRP-016	FASTT1	2023-07-04 13:24:48	1.83	361.496	1.23244	1.2141	1.2103
CHIRP-017	FASTT1	2023-07-04 14:55:35	13.013	323.446	1.29079	1.3555	1.3287
CHIRP-018	FASTT1	2023-07-05 09:44:00	23.989	311.003	1.3828	1.3793		Technical difficulties due to broken device
CHIRP-019	FASTT1	2023-07-05 13:20:00	19.765	360.766	1.5149	1.4849		Technical difficulties due to broken device
CHIRP-020	FASTT1	2023-07-05 14:59:57	32.704	355.984	0.90736	0.8936		Technical difficulties due to broken device
CHIRP-021	FASTT1	2023-07-18 13:45:52	33.489	333.598	1.09113	1.0684	1.1511
CHIRP-022	FASTT1	2023-07-24 09:39:45	28.823	364.294	1.65485	1.632	1.6234
CHIRP-023	FASTT1	2023-07-24 13:07:48	0.859	357.131	1.31749	1.2962	1.2861
CHIRP-024	FASTT1	2023-07-24 14:20:49	10.808	350.381	0.43369	0.4345	0.4335
CHIRP-025	FASTT1	2023-07-25 09:49:10	20.861	333.712	1.29213	1.2975	1.3036
CHIRP-026	FASTT1	2023-07-25 13:02:37	7.728	363.352	1.25263	1.2407	1.2261
CHIRP-027	FASTT1	2023-07-25 14:38:20	15.837	320.777	1.44813	1.3304	1.3632
CHIRP-028	FASTT1	2023-08-08 13:58:58	2.244	308.869	1.45493	1.3502	1.3081
CHIRP-029	FASTT1	2023-08-14 09:27:57	33.615	324.42	0.78549	0.764	0.7938
CHIRP-030	FASTT1	2023-08-14 13:16:33	39.072	356.508	0.79008	0.7717	0.7915
CHIRP-031	FASTT1	2023-08-14 15:15:41	33.222	359.802	1.1329	1.1316	1.1257
CHIRP-032	FASTT1	2023-08-15 13:07:26	43.535	353.178	1.02254	1.0129	1.0129
CHIRP-033	FASTT1	2023-08-15 14:34:12	15.352	352.315	1.35487	1.2985	1.2943
CHIRP-034	FASTT1	2023-08-29 14:02:33	19.216	325.331	1.84331	1.7247	1.7121
CHIRP-035	FASTT1							Participant unable to perform walk
CHIRP-001	FASTT2	2023-05-01 13:36:26	25.626	342.382	1.51677	1.4762	1.5041
CHIRP-002	FASTT2	2023-05-01 14:57:35	14.387	313.794	1.43496	1.4106	1.3666		CONTROL
CHIRP-003	FASTT2	2023-05-02 09:58:44	60.294	328.685	1.2955	1.2712	1.2891
CHIRP-004	FASTT2	2023-05-23 09:55:05	20.359	302.356	1.32227	1.3188	1.3444
CHIRP-005	FASTT2	2023-05-23 14:58:33	55.285	316.186	1.04466	1.0202	1.0271
CHIRP-006	FASTT2	2023-05-24 09:46:24	-0.232	352.706	1.28407	1.2561	1.2385
CHIRP-007	FASTT2	2023-05-24 13:18:40	11.634	343.967	1.47016	1.3881	1.4313
CHIRP-008	FASTT2	2023-06-06 13:43:24	2.044	329.407	1.46221	1.4389	1.4454
CHIRP-009	FASTT2	2023-06-12 09:43:05	22.596	314.123	1.46148	1.4967	1.4623
CHIRP-010	FASTT2	2023-06-12 13:24:57	50.786	352.185	0.92128	0.9117	0.9082
CHIRP-011	FASTT2	2023-06-13 09:58:01	7.374	334.667	1.49496	1.4183	1.4151
CHIRP-012	FASTT2	2023-06-13 13:21:28	51.395	365.196	1.13271	1.1937	1.1528
CHIRP-013	FASTT2	2023-06-13 14:54:10	-0.669	332.063	1.35885	1.3476	1.3094
CHIRP-014	FASTT2	2023-06-27 12:41:20	74.709	346.567	1.69513	1.7423	1.668
CHIRP-015	FASTT2	2023-07-04 09:51:46	13.281	354.821	1.03475	1.032	1.0313
CHIRP-016	FASTT2	2023-07-04 13:25:04	54.863	355.975	1.14066	1.1228	1.1291
CHIRP-017	FASTT2	2023-07-04 14:55:51	28.132	358.799	1.40663	1.3941	1.3811
CHIRP-018	FASTT2	2023-07-05 09:44:15	19.944	353.989	1.27181	1.244		Technical difficulties due to broken device
CHIRP-019	FASTT2	2023-07-05 13:20:15	21.162	361.833	1.51283	1.486		Technical difficulties due to broken device
CHIRP-020	FASTT2	2023-07-05 15:00:19	2.23	317.751	0.75444	0.6874		Technical difficulties due to broken device
CHIRP-021	FASTT2	2023-07-18 13:46:13	45.44	324.115	0.97762	0.9637	0.9608
CHIRP-022	FASTT2	2023-07-24 09:40:16	40.165	327.903	1.80999	1.7574	1.6729
CHIRP-023	FASTT2	2023-07-24 13:08:04	57.253	354.984	1.35302	1.4392	1.3411
CHIRP-024	FASTT2	2023-07-24 14:21:36	9.788	351.708	0.46124	0.4696	0.4712
CHIRP-025	FASTT2	2023-07-25 09:49:35	12.754	324.295	1.23556	1.195	1.2162
CHIRP-026	FASTT2	2023-07-25 13:02:52	4.666	354.892	1.22872	1.1635	1.1611
CHIRP-027	FASTT2	2023-07-25 14:38:33	11.085	313.4	1.49747	1.3418	1.381
CHIRP-028	FASTT2	2023-08-08 13:59:13	63.476	360.966	1.34181	1.2958	1.2777
CHIRP-029	FASTT2	2023-08-14 09:28:21	44.144	337.358	0.80219	0.7951	0.8019
CHIRP-030	FASTT2	2023-08-14 13:16:52	6.347	333.935	0.64316	0.6338	0.6427
CHIRP-031	FASTT2	2023-08-14 15:15:55	40.247	321.08	1.11837	1.0748	1.1157
CHIRP-032	FASTT2	2023-08-15 13:07:42	3.63	340.519	0.93036	0.8884	0.906
CHIRP-033	FASTT2	2023-08-15 14:34:29	19.719	323.954	1.18102	1.128	1.0996
CHIRP-034	FASTT2	2023-08-29 14:02:48	86.338	309.821	1.86299	1.9145	1.6991
CHIRP-035	FASTT2							Participant unable to perform walk
CHIRP-001	FASTT3	2023-05-01 14:15:55	19.466	330.344	1.41828	1.399	1.4111
CHIRP-002	FASTT3	2023-05-01 15:40:51	14.683	309.467	1.37534			Technical issue due to low bandwidth
CHIRP-003	FASTT3	2023-05-02 11:00:03	16.105	347.864	1.38275			Technical issue due to low bandwidth
CHIRP-004	FASTT3	2023-05-23 10:44:12	15.979	305.956	1.25773	1.271	1.2574
CHIRP-005	FASTT3	2023-05-23 15:43:59	4.72	328.63	1.00735	1.0341	0.9994
CHIRP-006	FASTT3	2023-05-24 10:26:24	57.882	362.424	1.22198	1.2162	1.1931
CHIRP-007	FASTT3	2023-05-24 13:52:39	1.257	344.228	1.44149	1.4021	1.4024
CHIRP-008	FASTT3	2023-06-06 14:24:29	63.532	309.241	1.38908	1.3346	1.3948
CHIRP-009	FASTT3	2023-06-12 10:23:34	30.207	359.175	1.50399	1.4847	1.4509
CHIRP-010	FASTT3	2023-06-12 14:13:13	43.987	320.719	0.81741	0.8119	0.8002
CHIRP-011	FASTT3	2023-06-13 10:37:25	12.385	333.546	1.35392	1.2995	1.3061
CHIRP-012	FASTT3	2023-06-13 14:13:07	43.332	358.453	1.07279	1.0858	1.0783
CHIRP-013	FASTT3	2023-06-13 15:24:32	11.596	335.088	1.316	1.2672	1.2452
CHIRP-014	FASTT3	2023-06-27 13:10:18	4.495	335.167	1.63072	1.5242	1.5887
CHIRP-015	FASTT3	2023-07-04 10:34:19	14.621	313.977	1.16862	1.1671	1.125
CHIRP-016	FASTT3	2023-07-04 14:22:22	3.831	361.838	1.14386	1.1875	1.1459
CHIRP-017	FASTT3	2023-07-04 15:30:58	22.964	322.547	1.23621	1.2288	1.2153
CHIRP-018	FASTT3	2023-07-05 10:21:30	19.541	346.439	1.26196	1.2033		Technical difficulties due to broken device
CHIRP-019	FASTT3	2023-07-05 13:53:48	17.595	311.019	1.54817	1.4636		Technical difficulties due to broken device
CHIRP-020	FASTT3	2023-07-05 15:28:34	34.698	358.252	1.01819	0.9801		Technical difficulties due to broken device
CHIRP-021	FASTT3	2023-07-18 15:16:16	28.667	355.996	1.22803	1.222	1.2303
CHIRP-022	FASTT3	2023-07-24 10:23:58	32.737	293.789	1.71865	1.7165	1.6361
CHIRP-023	FASTT3	2023-07-24 13:43:43	4.571	300.899	1.41539	1.3754	1.4097
CHIRP-024	FASTT3	2023-07-24 15:06:53	14.79	360.745	0.45004	0.4571	0.4509
CHIRP-025	FASTT3	2023-07-25 11:05:28	13.067	324.001	1.14603	1.144	1.1266
CHIRP-026	FASTT3	2023-07-25 13:34:37	6.168	311.752	1.2489	1.2482	1.1497
CHIRP-027	FASTT3	2023-07-25 15:19:45	17.944	318.542	1.41563	1.2815	1.3517
CHIRP-028	FASTT3	2023-08-08 15:09:01	61.104	300.26	1.60301	1.521	1.5383
CHIRP-029	FASTT3	2023-08-14 10:40:00	37.62	337.422	0.83422	0.842	0.8639
CHIRP-030	FASTT3	2023-08-14 14:22:43	4.618	328.785	0.69327	0.6977	0.7005
CHIRP-031	FASTT3	2023-08-14 16:19:55	42.489	358.293	1.01488	1.018	1.0117
CHIRP-032	FASTT3	2023-08-15 13:53:18	47.591	316.049	1.16317	1.1246	1.1894
CHIRP-033	FASTT3	2023-08-15 15:20:10	5.576	329.544	1.21928	1.1629	1.1698
CHIRP-034	FASTT3	2023-08-29 15:16:08	25.38	318.648	1.79409	1.5299	1.603
CHIRP-035	FASTT3							Participant unable to perform walk
CHIRP-001	FASTT4	2023-05-01 14:16:15	25.029	318.754	1.32852	1.3519	1.3178
CHIRP-002	FASTT4	2023-05-01 15:41:40	19.477	313.862	1.38427			Technical issue due to low bandwidth
CHIRP-003	FASTT4	2023-05-02 11:00:29	1.155	325.259	1.28135			Technical issue due to low bandwidth
CHIRP-004	FASTT4	2023-05-23 10:44:38	58.846	336.766	1.12115	1.1217	1.1207
CHIRP-005	FASTT4	2023-05-23 15:44:17	-0.702	306.933	0.98463	0.9804	1.0018
CHIRP-006	FASTT4	2023-05-24 10:26:39	6.427	306.957	1.1744	1.2244	1.1698
CHIRP-007	FASTT4	2023-05-24 13:52:54	11.777	344.261	1.3776	1.3481	1.3275
CHIRP-008	FASTT4	2023-06-06 14:24:45	8.026	359.892	1.2994	1.3371	1.3052
CHIRP-009	FASTT4	2023-06-12 10:23:48	22.882	356.374	1.52358	1.4894	1.4818
CHIRP-010	FASTT4	2023-06-12 14:13:32	42.972	332.054	0.83612	0.8506	0.846
CHIRP-011	FASTT4	2023-06-13 10:37:42	4.916	329.547	1.39589	1.3495	1.3358
CHIRP-012	FASTT4	2023-06-13 14:13:23	37.592	357.955	1.03875	1.0335	1.0075
CHIRP-013	FASTT4	2023-06-13 15:24:46	12.341	349.276	1.33633	1.2566	1.3574
CHIRP-014	FASTT4	2023-06-27 13:10:32	69.201	337.295	1.75267	1.6414	1.6821
CHIRP-015	FASTT4	2023-07-04 10:34:50	18.899	317.796	1.16532	1.2991	1.2168
CHIRP-016	FASTT4	2023-07-04 14:22:42	2.546	351.981	1.22011	1.1948	1.1683
CHIRP-017	FASTT4	2023-07-04 15:31:13	17.957	313.017	1.16044	1.1922	1.1198
CHIRP-018	FASTT4	2023-07-05 10:21:45	18.309	351.937	1.33572	1.2893		Technical difficulties due to broken device
CHIRP-019	FASTT4	2023-07-05 13:54:02	12.925	299.416	1.54309	1.4252		Technical difficulties due to broken device
CHIRP-020	FASTT4	2023-07-05 15:29:03	2.817	317.648	0.99335	0.9056		Technical difficulties due to broken device & participant unable to perform walk
CHIRP-021	FASTT4	2023-07-18 15:16:38	38.392	323.732	1.05277	1.0395	1.0638
CHIRP-022	FASTT4	2023-07-24 10:24:16	29.23	291.724	1.7317	1.6291	1.5769
CHIRP-023	FASTT4	2023-07-24 13:43:58	0.82	301.237	1.44704	1.3722	1.427
CHIRP-024	FASTT4	2023-07-24 15:07:30	28.297	336.139	0.50175	0.4993	0.5069
CHIRP-025	FASTT4	2023-07-25 11:05:45	15.282	315.707	1.14117	1.0923	1.1086
CHIRP-026	FASTT4	2023-07-25 13:34:53	58.849	359.98	1.18202	1.1894	1.149
CHIRP-027	FASTT4	2023-07-25 15:19:58	17.279	305.398	1.34206	1.2168	1.2472
CHIRP-028	FASTT4	2023-08-08 15:09:16	59.505	302.946	1.55505	1.5243	1.4918
CHIRP-029	FASTT4	2023-08-14 10:40:27	42.82	357.683	0.86628	0.8763	0.8815
CHIRP-030	FASTT4	2023-08-14 14:23:00	1.029	312.366	0.83233	0.8261	0.8365
CHIRP-031	FASTT4	2023-08-14 16:20:11	46.947	313.197	1.04217	1.0334	1.1202
CHIRP-032	FASTT4	2023-08-15 13:53:32	4.138	325.697	1.13024	1.0468	1.0672
CHIRP-033	FASTT4	2023-08-15 15:20:27	17.096	339.565	1.22673	1.2363	1.2213		Average
CHIRP-034	FASTT4	2023-08-29 15:16:21	20.617	310.915	1.73488	1.6609	1.5406		Zeno	126	201
CHIRP-035	FASTT4							Participant unable to perform walk	1.25407	1.22375	1.22127
CHIRP-001	NART1	2023-05-01 13:32:21	8.883	361.842	0.92969			Technical issue due to low bandwidth	136	132	120
CHIRP-002	NART1	2023-05-01 14:47:36	16.369	349.915	1.11921	1.1178	1.1193
CHIRP-003	NART1	2023-05-02 09:57:05	38.763	351.945	0.89287	0.9088	0.8841
CHIRP-004	NART1	2023-05-23 09:51:57	0.523	341.496	1.13643	1.1505	1.1175
CHIRP-005	NART1	2023-05-23 14:57:01	2.141	356.698	0.89866	0.9013	0.8855
CHIRP-006	NART1	2023-05-24 09:44:18	1.789	318.806	0.90461	0.903	0.9174
CHIRP-007	NART1	2023-05-24 13:16:24	11.306	299.054	1.03773	1.0091	1.0609
CHIRP-008	NART1	2023-06-06 13:42:10	-0.916	356.957	0.87991	0.8696	0.8935
CHIRP-009	NART1	2023-06-12 09:38:15	8.558	335.524	0.9645	0.9658	0.9697
CHIRP-010	NART1	2023-06-12 13:23:14	21.305	333.124	0.66749	0.6803	0.6782
CHIRP-011	NART1	2023-06-13 09:54:19	3.769	349.411	1.12548	1.1387	1.0934
CHIRP-012	NART1	2023-06-13 13:17:48	25.443	364.654	0.63354	0.6489	0.6444
CHIRP-013	NART1	2023-06-13 14:50:34	48.253	312.479	1.17474	1.1462	1.1828
CHIRP-014	NART1	2023-06-27 12:37:26	52.33	325.016	1.0512	1.1076	1.0488
CHIRP-015	NART1	2023-07-04 09:49:51	6.379	336.013	0.6711	0.6562	0.6422
CHIRP-016	NART1	2023-07-04 13:19:48	49.657	320.64	1.11976	1.113	1.0944
CHIRP-017	NART1	2023-07-04 14:50:37	9.975	346.225	0.67838	0.6722	0.682
CHIRP-018	NART1	2023-07-05 09:42:27	14.597	363.937	1.02438	1.0041		Technical difficulties due to broken device
CHIRP-019	NART1	2023-07-05 13:16:18	10.096	341.564	1.21966	1.1916		Technical difficulties due to broken device
CHIRP-020	NART1	2023-07-05 14:58:41	0.304	129.133	0.1965			Technical difficulties due to broken device
CHIRP-021	NART1							Participant unable to perform walk
CHIRP-022	NART1	2023-07-24 09:36:03	20.065	336.226	1.26524	1.1981	1.2231
CHIRP-023	NART1	2023-07-24 13:06:45	50.22	361.564	1.03692	1.0271	1.0317
CHIRP-024	NART1							Participant unable to perform walk
CHIRP-025	NART1	2023-07-25 09:45:34	32.498	342.756	0.68165	0.6442	0.6545
CHIRP-026	NART1	2023-07-25 13:01:42	51.919	316.012	1.02057	0.9992	1.0189
CHIRP-027	NART1	2023-07-25 14:36:38	13.112	354.987	1.13561	1.1439	1.0745
CHIRP-028	NART1	2023-08-08 13:56:01	40.09	334.559	0.89738	0.879	0.8509
CHIRP-029	NART1							Participant unable to perform walk
CHIRP-030	NART1	2023-08-14 13:15:18	2.049	336.851	0.43615	0.4465	0.4594
CHIRP-031	NART1	2023-08-14 15:11:05	23.608	351.512	0.75184	0.7441	0.7546
CHIRP-032	NART1	2023-08-15 13:05:50	40.551	330.189	0.74537	0.7372	0.7463
CHIRP-033	NART1	2023-08-15 14:29:56	28.713	351.858	0.60903	0.6136	0.6083
CHIRP-034	NART1	2023-08-29 13:57:44	75.171	306.07	1.53058	1.0293	1.0571		Nov 24th, fixed speed order to account for participant 35 doing 2 walks before participant 34
CHIRP-035	NART1							Technical issue with PKMAS data analysis
CHIRP-001	NART2	2023-05-01 13:32:48	15.606	332.88	1.0223	1.0179	1.0091
CHIRP-002	NART2	2023-05-01 14:47:58	9.497	344.372	1.14342		1.1326	Technical issue due to low bandwidth
CHIRP-003	NART2	2023-05-02 09:57:28	33.215	326.537	1.08298	1.1021	1.0179
CHIRP-004	NART2	2023-05-23 09:52:19	45.932	331.576	1.16425	1.1659	1.1625
CHIRP-005	NART2	2023-05-23 14:57:20	54.182	356.988	0.95441	0.9357	0.9441
CHIRP-006	NART2	2023-05-24 09:44:38	54.176	358.194	0.87511	0.8981	0.896
CHIRP-007	NART2	2023-05-24 13:16:43	14.556	311.013	1.0705	1.0677	1.063
CHIRP-008	NART2	2023-06-06 13:42:29	53.204	317.438	0.96222	1.0166	0.9781
CHIRP-009	NART2	2023-06-12 09:38:37	8.647	326.913	0.79402	0.7877	0.804
CHIRP-010	NART2	2023-06-12 13:23:34	28.674	364.201	0.69025	0.6987	0.7087
CHIRP-011	NART2	2023-06-13 09:54:43	59.055	345.102	1.17896	1.1493	1.1253
CHIRP-012	NART2	2023-06-13 13:18:21	23.263	345.698	0.81474	0.7944	0.7929
CHIRP-013	NART2	2023-06-13 14:51:08	17.32	348.286	1.24243	1.214	1.2007
CHIRP-014	NART2	2023-06-27 12:37:51	48.99	323.399	1.22278	1.2056	1.1892
CHIRP-015	NART2	2023-07-04 09:50:11	8.934	353.952	0.80685	0.7925	0.787
CHIRP-016	NART2	2023-07-04 13:20:17	44.926	340.173	0.95638	0.9088	0.921
CHIRP-017	NART2	2023-07-04 14:51:01	15.087	353.517	0.70791	0.7134	0.7084
CHIRP-018	NART2	2023-07-05 09:42:42	25.836	339.296	1.11065	1.0783		Technical difficulties due to broken device
CHIRP-019	NART2	2023-07-05 13:16:43	7.342	357.995	1.12733	1.0288		Technical difficulties due to broken device
CHIRP-020	NART2							Technical difficulties due to broken device & participant unable to perform walk
CHIRP-021	NART2							Participant unable to perform walk
CHIRP-022	NART2	2023-07-24 09:36:21	25.544	346.122	1.42484	1.3779	1.3602
CHIRP-023	NART2	2023-07-24 13:07:07	57.236	335.778	1.17067	1.1546	1.174
CHIRP-024	NART2							Participant unable to perform walk
CHIRP-025	NART2	2023-07-25 09:45:53	41.401	332.064	0.7713	0.7632	0.7737
CHIRP-026	NART2	2023-07-25 13:01:56	4.85	319.243	0.96809	0.9445	0.9319
CHIRP-027	NART2	2023-07-25 14:36:53	16.138	299.484	1.16662	1.0978	1.1057
CHIRP-028	NART2	2023-08-08 13:56:22	49.766	362.641	1.03741	1.0154	1.0216
CHIRP-029	NART2							Participant unable to perform walk
CHIRP-030	NART2	2023-08-14 13:15:41	20.261	357.604	0.44266	0.4437	0.4566
CHIRP-031	NART2	2023-08-14 15:11:29	34.699	359.727	0.76808	0.7548	0.7689
CHIRP-032	NART2	2023-08-15 13:06:09	4.188	347.417	0.75537	0.7467	0.7464
CHIRP-033	NART2	2023-08-15 14:30:15	43.747	336.695	0.67898	0.6919	0.6713
CHIRP-034	NART2	2023-08-29 13:58:11	6.517	322.417	1.24512	1.1482	1.1873
CHIRP-035	NART2							Participant unable to perform walk
CHIRP-001	NART3	2023-05-01 14:11:44	8.26	343.152	1.13399	1.1794	1.1266
CHIRP-002	NART3	2023-05-01 15:37:54	11.488	329.134	1.09107			Technical issue due to low bandwidth
CHIRP-003	NART3	2023-05-02 10:58:38	3.987	354.665	1.09857			Technical issue due to low bandwidth
CHIRP-004	NART3	2023-05-23 10:39:29	12.488	298.689	1.22365	1.1993	1.2326
CHIRP-005	NART3	2023-05-23 15:39:44	37.694	323.197	0.9109	0.7853	0.9196
CHIRP-006	NART3	2023-05-24 10:22:23	50.395	363.875	0.95195	1.0112	0.966
CHIRP-007	NART3	2023-05-24 13:49:18	14.899	318.79	1.1784	1.2235	1.1549
CHIRP-008	NART3	2023-06-06 14:21:58	43.009	316.367	1.04398	1.033	1.0406
CHIRP-009	NART3	2023-06-12 10:22:47	21.797	307.484	1.12605	1.0874	1.1207
CHIRP-010	NART3	2023-06-12 14:09:22	22.935	359.51	0.70293	0.7022	0.6973
CHIRP-011	NART3	2023-06-13 10:33:54	2.826	306.141	1.20672	1.1527	1.1355
CHIRP-012	NART3	2023-06-13 14:09:26	31.281	317.238	0.59136	0.6155	0.5884
CHIRP-013	NART3	2023-06-13 15:23:43	9.538	307.734	1.06509	1.0171	1.0216
CHIRP-014	NART3	2023-06-27 13:08:05	1.055	309.545	1.38072	1.3167	1.3449
CHIRP-015	NART3	2023-07-04 10:31:26	3.271	315.72	0.94263	0.9425	0.8838
CHIRP-016	NART3	2023-07-04 14:21:16	1.178	323.988	0.94113	0.9275	0.9276
CHIRP-017	NART3	2023-07-04 15:28:27	15.897	321.106	0.77123	0.772	0.771
CHIRP-018	NART3	2023-07-05 10:20:39	19.147	366.186	1.07271	1.042		Technical difficulties due to broken device
CHIRP-019	NART3	2023-07-05 13:52:48	9.249	361.951	1.1417	1.1694		Technical difficulties due to broken device
CHIRP-020	NART3							Technical difficulties due to broken device & participant unable to perform walk
CHIRP-021	NART3							Participant unable to perform walk
CHIRP-022	NART3	2023-07-24 10:19:50	21.742	347.781	1.41584	1.321	1.3074
CHIRP-023	NART3	2023-07-24 13:39:36	14.478	340.36	1.0775	1.0685	1.1153
CHIRP-024	NART3							Participant unable to perform walk
CHIRP-025	NART3	2023-07-25 11:03:24	2.404	365.213	0.8528	0.8306	0.8943
CHIRP-026	NART3	2023-07-25 13:32:36	2.714	334.224	1.07372	1.0296	1.0528
CHIRP-027	NART3	2023-07-25 15:17:05	14.678	298.458	1.22134	1.1352	1.1919
CHIRP-028	NART3	2023-08-08 15:05:16	36.301	306.499	1.23874	1.1305	1.1325
CHIRP-029	NART3							Participant unable to perform walk
CHIRP-030	NART3	2023-08-14 14:20:36	17.798	348.104	0.48333	0.477	0.4783
CHIRP-031	NART3	2023-08-14 16:18:19	36.211	337.32	0.83769	0.8498	0.8505
CHIRP-032	NART3	2023-08-15 13:51:34	2.164	348.812	0.75359	0.7425	0.7316
CHIRP-033	NART3	2023-08-15 15:19:09	14.181	337.996	0.84308	0.8208	0.8279
CHIRP-034	NART3	2023-08-29 15:12:58	26.199	299.905	1.282	1.2697	1.25
CHIRP-035	NART3	2023-08-29 15:18:03	16.846	336.425	0.59517	0.5814	0.589
CHIRP-001	NART4	2023-05-01 14:12:12	22.38	359.154	1.18073	1.1995	1.1745
CHIRP-002	NART4	2023-05-01 15:38:30	10.239	350.729	1.19333			Technical issue due to low bandwidth
CHIRP-003	NART4	2023-05-02 10:59:03	36.222	352.899	0.93453			Technical issue due to low bandwidth
CHIRP-004	NART4	2023-05-23 10:39:56	15.216	360.996	1.15785	1.1397	1.162
CHIRP-005	NART4	2023-05-23 15:40:12	56.034	358.508	0.99929	0.9768	0.976
CHIRP-006	NART4	2023-05-24 10:22:40	52.085	360.188	0.94734	0.9494	0.9626
CHIRP-007	NART4	2023-05-24 13:49:35	13.854	312.692	1.20283	1.1655	1.177
CHIRP-008	NART4	2023-06-06 14:22:14	57.61	360.888	1.0237	1.0742	1.0346
CHIRP-009	NART4	2023-06-12 10:23:03	24.632	314.052	1.23869	1.3372	1.2829
CHIRP-010	NART4	2023-06-12 14:09:41	21.387	332.308	0.78719	0.7747	0.763
CHIRP-011	NART4	2023-06-13 10:34:14	3.824	317.461	0.98667	0.9736	0.9938
CHIRP-012	NART4	2023-06-13 14:09:47	31.681	350.499	0.79943	0.7999	0.8111
CHIRP-013	NART4	2023-06-13 15:24:02	7.956	323.453	1.16263	1.1426	1.1663
CHIRP-014	NART4	2023-06-27 13:08:19	62.902	364.286	1.3621	1.3668	1.3402
CHIRP-015	NART4	2023-07-04 10:31:47	8.062	344.072	1.02373	0.9765	0.9902
CHIRP-016	NART4	2023-07-04 14:21:34	47.138	340.963	1.01786	1.0069	1.0187
CHIRP-017	NART4	2023-07-04 15:28:46	15.248	337.972	0.84542	0.8574	0.8695
CHIRP-018	NART4	2023-07-05 10:20:58	19.852	354.654	1.18762	1.1695		Technical difficulties due to broken device
CHIRP-019	NART4	2023-07-05 13:53:15	22.57	310.423	1.37312	1.3194		Technical difficulties due to broken device
CHIRP-020	NART4							Technical difficulties due to broken device & participant unable to perform walk
CHIRP-021	NART4							Participant unable to perform walk
CHIRP-022	NART4	2023-07-24 10:20:20	23.325	339.719	1.41647	1.3976	1.3705
CHIRP-023	NART4	2023-07-24 13:40:19	7.261	319.417	1.10352	1.0754	1.1171
CHIRP-024	NART4							Participant unable to perform walk
CHIRP-025	NART4	2023-07-25 11:03:44	4.351	363.248	0.83848	0.8135	0.8403
CHIRP-026	NART4	2023-07-25 13:32:54	58.757	317.856	0.9884	1.0221	0.9818
CHIRP-027	NART4	2023-07-25 15:17:19	7.621	360.9	1.30167	1.1742	1.2945
CHIRP-028	NART4	2023-08-08 15:05:36	53.09	344.22	1.37625	1.3134	1.3451
CHIRP-029	NART4							Participant unable to perform walk
CHIRP-030	NART4	2023-08-14 14:20:59	22.47	363.655	0.54346	0.5565	0.555
CHIRP-031	NART4	2023-08-14 16:18:35	25.486	364.531	0.78932	0.7538	0.7601
CHIRP-032	NART4	2023-08-15 13:51:50	0.353	322.657	0.81449	0.7789	0.8002
CHIRP-033	NART4	2023-08-15 15:19:30	3.423	362.205	0.73023	0.7247	0.7021		Average
CHIRP-034	NART4	2023-08-29 15:13:17	6.559	283.047	1.38682	1.262	1.2857		Zeno	126	201
CHIRP-035	NART4	2023-08-29 15:18:34	17.145	351.768	0.71459	0.7096	0.709		0.987562	0.970739	0.962091
CHIRP-001	OBST1	2023-05-01 13:29:51	18.847	308.117	0.8974	0.9068	0.9091		123	116	109
CHIRP-002	OBST1	2023-05-01 14:49:01	15.986	359.729	0.93768	0.9401	0.9605
CHIRP-003	OBST1	2023-05-02 09:47:42	37.924	334.554	0.60703	0.5905	0.599
CHIRP-004	OBST1	2023-05-23 09:53:23	7.379	363.656	1.02016	1.0296	1.0235
CHIRP-005	OBST1	2023-05-23 14:55:11	4.176	343.014	0.70024	0.6976	0.6962
CHIRP-006	OBST1	2023-05-24 09:42:38	0.898	301.877	0.7564	0.7573	0.7643
CHIRP-007	OBST1	2023-05-24 13:17:33	5.353	296.132	0.88685	0.8724	0.9378
CHIRP-008	OBST1	2023-06-06 13:37:51	24.232	365.173	0.72782	0.7374	0.7121
CHIRP-009	OBST1	2023-06-12 09:40:49	13.921	322.495	0.81077	0.8691	0.8343
CHIRP-010	OBST1	2023-06-12 13:18:08	25.977	315.165	0.41741	0.4101	0.4187
CHIRP-011	OBST1	2023-06-13 09:56:37	13.81	368.528	0.96443	0.9234	0.9062
CHIRP-012	OBST1	2023-06-13 13:19:24	35.52	348.695	0.73625	0.7312	0.7387
CHIRP-013	OBST1	2023-06-13 14:52:54	20.917	308.046	1.01004	0.9858	0.9866
CHIRP-014	OBST1	2023-06-27 12:40:22	3.049	365.407	1.10389	1.0725	1.0623
CHIRP-015	OBST1							Participant unable to perform walk
CHIRP-016	OBST1	2023-07-04 13:22:56	36.032	361.986	0.94962	0.9526	0.9242
CHIRP-017	OBST1	2023-07-04 14:51:50	14.157	305.977	0.75554	0.7658	0.766
CHIRP-018	OBST1	2023-07-05 09:40:19	24.719	364.418	0.94545	0.9445		Technical difficulties due to broken device
CHIRP-019	OBST1	2023-07-05 13:17:31	16.996	359.863	1.05279	1.1022		Technical difficulties due to broken device
CHIRP-020	OBST1							Technical difficulties due to broken device & participant unable to perform walk
CHIRP-021	OBST1							Participant unable to perform walk
CHIRP-022	OBST1	2023-07-24 09:38:53	26.873	325.14	1.12245	1.1082	1.1141
CHIRP-023	OBST1	2023-07-24 13:04:20	0.671	366.418	1.05986	1.1009	1.1129
CHIRP-024	OBST1							Participant unable to perform walk
CHIRP-025	OBST1	2023-07-25 09:42:40	6.092	353.483	0.52141	0.5262	0.5273
CHIRP-026	OBST1	2023-07-25 12:58:33	7.424	354.936	0.86886	0.8868	0.8789
CHIRP-027	OBST1	2023-07-25 14:35:37	16.439	357.215	0.9119	0.9022	0.9177
CHIRP-028	OBST1	2023-08-08 13:57:21	35.233	331.122	0.80121	0.8022	0.7686
CHIRP-029	OBST1							Participant unable to perform walk
CHIRP-030	OBST1	2023-08-14 13:12:21	14.033	356.364	0.33636	0.361	0.3688
CHIRP-031	OBST1	2023-08-14 15:14:11	40.029	337.801	0.63576	0.6472	0.647
CHIRP-032	OBST1	2023-08-15 13:04:46	36.345	347.303	0.61708	0.6223	0.6173
CHIRP-033	OBST1	2023-08-15 14:31:10	3.902	354.329	0.55231	0.5606	0.5529
CHIRP-034	OBST1	2023-08-29 13:59:55	50.123	352.538	1.03503	1.0116	1.0097
CHIRP-035	OBST1							Participant unable to perform walk
CHIRP-001	OBST2	2023-05-01 13:30:26	20.518	310.481	0.81903			Technical issue due to low bandwidth
CHIRP-002	OBST2	2023-05-01 14:56:14	17.633	308.313	0.96885	0.9605	1.0441		OBST	#DIV/0!
CHIRP-003	OBST2	2023-05-02 09:52:59	41.191	356.931	0.84702	0.8467	0.8398
CHIRP-004	OBST2	2023-05-23 09:53:50	32.971	308.896	0.98566	0.9493	0.9841
CHIRP-005	OBST2	2023-05-23 14:55:35	42.873	348.334	0.69076	0.6793	0.7047
CHIRP-006	OBST2	2023-05-24 09:42:57	6.842	306.837	0.76327	0.7858	0.7809
CHIRP-007	OBST2	2023-05-24 13:17:49	10.49	303.582	0.90992	0.9599	0.9379
CHIRP-008	OBST2	2023-06-06 13:38:14	5.651	302.615	0.85663	0.9011	0.8869
CHIRP-009	OBST2	2023-06-12 09:41:14	37.169	331.142	0.74139	0.7462	0.7461
CHIRP-010	OBST2	2023-06-12 13:19:54	32.038	325.764	0.43629	0.438	0.448
CHIRP-011	OBST2	2023-06-13 09:56:59	12.525	366.012	0.97083	0.947	0.9314
CHIRP-012	OBST2	2023-06-13 13:19:45	1.896	361.387	0.72564	0.6988	0.706
CHIRP-013	OBST2	2023-06-13 14:53:14	33.243	311.548	1.03261	0.9762	0.9575
CHIRP-014	OBST2	2023-06-27 12:40:36	59.135	360.768	1.07639	1.0609	1.075
CHIRP-015	OBST2							Participant unable to perform walk
CHIRP-016	OBST2	2023-07-04 13:23:16	1.226	362.22	0.81639	0.7891	0.8067
CHIRP-017	OBST2	2023-07-04 14:52:37	21.716	307.223	0.71793	0.7169	0.7251
CHIRP-018	OBST2	2023-07-05 09:40:39	25.422	360.586	0.91281	0.9143		Technical difficulties due to broken device
CHIRP-019	OBST2	2023-07-05 13:17:47	18.679	306.784	1.05169	1.0271		Technical difficulties due to broken device
CHIRP-020	OBST2							Technical difficulties due to broken device & participant unable to perform walk
CHIRP-021	OBST2							Participant unable to perform walk
CHIRP-022	OBST2	2023-07-24 09:39:09	22.141	325.163	1.19229	1.162	1.1399
CHIRP-023	OBST2	2023-07-24 13:04:37	6.024	310.088	1.06326	1.0908	1.068
CHIRP-024	OBST2							Participant unable to perform walk
CHIRP-025	OBST2	2023-07-25 09:43:03	-0.741	351.615	0.55071	0.5595	0.5488
CHIRP-026	OBST2	2023-07-25 12:58:51	67.466	306.231	0.9256	1.0021	0.9868
CHIRP-027	OBST2	2023-07-25 14:35:50	15.551	363.586	0.99473	0.9282	0.9977
CHIRP-028	OBST2	2023-08-08 13:57:39	32.903	337.848	0.77781	0.7968	0.7826
CHIRP-029	OBST2							Participant unable to perform walk
CHIRP-030	OBST2	2023-08-14 13:12:42	18.151	356.44	0.32836	0.3712	0.3624
CHIRP-031	OBST2	2023-08-14 15:14:32	29.831	336.591	0.62501	0.6226	0.6305
CHIRP-032	OBST2	2023-08-15 13:05:04	1.513	362.182	0.673	0.6398	0.6543
CHIRP-033	OBST2	2023-08-15 14:31:35	21.044	363.586	0.74847	0.7443	0.7456
CHIRP-034	OBST2	2023-08-29 14:00:13	49.428	363.955	1.07873	1.0315	1.0853
CHIRP-035	OBST2							Participant unable to perform walk
CHIRP-001	OBST3	2023-05-01 14:13:01	15.336	359.562	0.99415	1.0075	0.9952
CHIRP-002	OBST3	2023-05-01 15:36:19	14.517	364.272	0.9695			Technical issue due to low bandwidth
CHIRP-003	OBST3	2023-05-02 10:55:12	37.696	353.391	0.94037			Technical issue due to low bandwidth
CHIRP-004	OBST3	2023-05-23 10:41:12	75.966	310.999	1.00331	1.0683	1.0417
CHIRP-005	OBST3	2023-05-23 15:41:08	38.313	351.71	0.70724	0.7106	0.7108
CHIRP-006	OBST3	2023-05-24 10:24:02	67.47	312.522	0.80364	0.8178	0.7872
CHIRP-007	OBST3	2023-05-24 13:50:29	14.665	318.741	1.08264	1.0645	1.0837
CHIRP-008	OBST3	2023-06-06 14:20:40	-0.936	363.929	0.97092	0.915	0.9812
CHIRP-009	OBST3	2023-06-12 10:21:47	17.431	359.432	0.9448	0.942	0.9481
CHIRP-010	OBST3	2023-06-12 14:10:27	23.837	342.201	0.56082	0.5637	0.5513
CHIRP-011	OBST3	2023-06-13 10:35:24	6.647	296.49	0.92638	0.8418	0.8582
CHIRP-012	OBST3	2023-06-13 14:10:47	31.594	362.271	0.75646	0.7309	0.7308
CHIRP-013	OBST3	2023-06-13 15:22:12	15.428	357.858	0.99299	0.9785	1.0005
CHIRP-014	OBST3	2023-06-27 13:09:10	60.849	362.148	1.11037	1.1114	1.122
CHIRP-015	OBST3							Participant unable to perform walk
CHIRP-016	OBST3	2023-07-04 14:19:37	7.741	358.977	0.7702	0.775	0.7801
CHIRP-017	OBST3	2023-07-04 15:29:27	24.678	307.802	0.79503	0.8165	0.7992
CHIRP-018	OBST3	2023-07-05 10:18:11	18.829	300.835	0.9431	0.9349		Technical difficulties due to broken device
CHIRP-019	OBST3	2023-07-05 13:50:51	18.974	306.951	1.14691	1.1632		Technical difficulties due to broken device
CHIRP-020	OBST3							Technical difficulties due to broken device & participant unable to perform walk
CHIRP-021	OBST3							Participant unable to perform walk
CHIRP-022	OBST3	2023-07-24 10:22:16	16.136	323.61	1.22713	1.1887	1.1932
CHIRP-023	OBST3	2023-07-24 13:42:07	13.633	308.333	1.03192	1.0337	1.0991
CHIRP-024	OBST3							Participant unable to perform walk
CHIRP-025	OBST3	2023-07-25 11:04:31	0.094	348.448	0.58794	0.5924	0.589
CHIRP-026	OBST3	2023-07-25 13:33:44	5.302	362.328	0.92893	0.976	0.9472
CHIRP-027	OBST3	2023-07-25 15:15:45	22.337	362.524	1.02449	1.0221	1.0649
CHIRP-028	OBST3	2023-08-08 15:07:09	2.523	362.916	0.97998	0.976	0.9866
CHIRP-029	OBST3							Participant unable to perform walk
CHIRP-030	OBST3	2023-08-14 14:21:43	20.815	362.947	0.37613	0.4014	0.3974
CHIRP-031	OBST3	2023-08-14 16:16:34	23.705	350.008	0.57319	0.6001	0.6091
CHIRP-032	OBST3	2023-08-15 13:52:35	39.627	360.314	0.83219	0.7965	0.8018
CHIRP-033	OBST3	2023-08-15 15:18:07	15.198	312.784	0.75158	0.7482	0.7784
CHIRP-034	OBST3	2023-08-29 15:15:23	46.957	361.223	1.0131	1.059	1.0489
CHIRP-035	OBST3							Participant unable to perform walk
CHIRP-001	OBST4	2023-05-01 14:13:21	16.01	311.165	1.00649	1.004	1.0679
CHIRP-002	OBST4	2023-05-01 15:36:56	19.197	362.72	0.97986			Technical issue due to low bandwidth
CHIRP-003	OBST4	2023-05-02 10:55:36	3.58	351.089	0.81452			Technical issue due to low bandwidth
CHIRP-004	OBST4	2023-05-23 10:41:34	26.274	309.019	0.98048	0.9515	0.9753
CHIRP-005	OBST4	2023-05-23 15:41:27	25.085	348.786	0.74629	0.7528	0.7489
CHIRP-006	OBST4	2023-05-24 10:24:20	8.387	303.708	0.78221	0.8187	0.7729
CHIRP-007	OBST4	2023-05-24 13:50:43	-0.005	315.323	1.03653	1.0544	1.0887
CHIRP-008	OBST4	2023-06-06 14:21:01	62.063	358.332	0.95161	0.9663	0.9735
CHIRP-009	OBST4	2023-06-12 10:22:06	19.024	361.926	0.86736	0.9226	0.8979
CHIRP-010	OBST4	2023-06-12 14:10:48	38.029	347.052	0.58212	0.5884	0.6005
CHIRP-011	OBST4	2023-06-13 10:35:44	58.648	366.508	0.99157	0.9956	1.019
CHIRP-012	OBST4	2023-06-13 14:11:08	31.085	354.818	0.79022	0.7659	0.7519
CHIRP-013	OBST4	2023-06-13 15:22:33	12.926	359.909	1.0375	1.0417	1.0395
CHIRP-014	OBST4	2023-06-27 13:09:25	59.487	362.179	1.02603	1.0058	1.0262
CHIRP-015	OBST4							Participant unable to perform walk
CHIRP-016	OBST4	2023-07-04 14:20:06	35.244	359.94	0.90439	0.8929	0.9077
CHIRP-017	OBST4	2023-07-04 15:29:49	23.784	310.245	0.82385	0.8459	0.8552
CHIRP-018	OBST4	2023-07-05 10:18:28	22.586	363.075	0.91305	0.8985		Technical difficulties due to broken device
CHIRP-019	OBST4	2023-07-05 13:51:08	15.157	304.426	1.05099	1.0849		Technical difficulties due to broken device
CHIRP-020	OBST4							Technical difficulties due to broken device & participant unable to perform walk
CHIRP-021	OBST4							Participant unable to perform walk
CHIRP-022	OBST4	2023-07-24 10:22:39	20.26	321.772	1.11943	1.1603	1.0657
CHIRP-023	OBST4	2023-07-24 13:42:25	15.102	310.494	1.08869	1.0566	1.1449
CHIRP-024	OBST4							Participant unable to perform walk
CHIRP-025	OBST4	2023-07-25 11:04:52	5.1	342.905	0.57518	0.5864	0.5796
CHIRP-026	OBST4	2023-07-25 13:34:09	5.701	363.024	0.9296	0.9683	0.9303
CHIRP-027	OBST4	2023-07-25 15:16:01	17.796	361.954	1.0224	1.0452	1.0525
CHIRP-028	OBST4	2023-08-08 15:07:25	0.124	305.734	0.9176	0.9027	0.9142
CHIRP-029	OBST4							Participant unable to perform walk
CHIRP-030	OBST4	2023-08-14 14:22:05	22.799	359.19	0.27696	0.3204	0.3389
CHIRP-031	OBST4	2023-08-14 16:16:53	2.565	355.509	0.73815	0.7436	0.76
CHIRP-032	OBST4	2023-08-15 13:52:54	5.27	364.362	0.78981	0.7008	0.7765
CHIRP-033	OBST4	2023-08-15 15:18:23	9.011	310.279	0.74811	0.7697	0.7608		Average
CHIRP-034	OBST4	2023-08-29 15:15:41	-0.183	362.492	1.06904	0.9786	0.9563		Zeno	126	201
CHIRP-035	OBST4							Participant unable to perform walk	0.85628	0.854254	0.847002
CHIRP-001	WTT1	2023-05-01 13:34:35	7.899	357.407	0.87028			Technical issue due to low bandwidth	116	111	103
CHIRP-002	WTT1	2023-05-01 14:44:43	41.866	325.529	0.58631	0.5899	0.6002
CHIRP-003	WTT1	2023-05-02 09:53:49	40.672	349.044	0.67362	0.6821	0.6818
CHIRP-004	WTT1	2023-05-23 09:48:21	10.154	325.409	0.94369	0.9881	0.9382
CHIRP-005	WTT1	2023-05-23 14:53:48	18.033	343.429	0.61838	0.6049	0.6089
CHIRP-006	WTT1	2023-05-24 09:41:25	-2.004	359.065	0.51319	0.5125	0.5122
CHIRP-007	WTT1	2023-05-24 13:14:37	46.328	362.224	0.83262	0.8232	0.8289
CHIRP-008	WTT1	2023-06-06 13:40:39	48.671	355.581	0.77306	0.8117	0.7915
CHIRP-009	WTT1	2023-06-12 09:39:20	40.095	357.551	0.73044	0.7592	0.7437
CHIRP-010	WTT1	2023-06-12 13:21:22	32.532	328.785	0.58882	0.5779	0.5902
CHIRP-011	WTT1	2023-06-13 09:51:58	32.853	348.433	0.84717	0.817	0.8236
CHIRP-012	WTT1	2023-06-13 13:14:37	25.806	343.559	0.32891	0.3599	0.3529
CHIRP-013	WTT1	2023-06-13 14:48:24	6.877	330.791	0.90783	0.9332	0.8964
CHIRP-014	WTT1	2023-06-27 12:39:01	47.257	362.673	0.9175	0.9761	0.9375
CHIRP-015	WTT1	2023-07-04 09:47:03	42.036	326.587	0.59944	0.611	0.6239
CHIRP-016	WTT1	2023-07-04 13:21:16	33.156	331.291	0.70247	0.7072	0.6831
CHIRP-017	WTT1	2023-07-04 14:53:37	8.926	352.274	0.2067	0.2369	0.2298
CHIRP-018	WTT1	2023-07-05 09:41:19	19.531	363.781	0.85093	0.8539		Technical difficulties due to broken device
CHIRP-019	WTT1	2023-07-05 13:19:04	27.767	361.75	1.13162	1.1195		Technical difficulties due to broken device
CHIRP-020	WTT1	2023-07-05 14:56:49	4.332	336.284	0.58323	0.5691		Technical difficulties due to broken device
CHIRP-021	WTT1	2023-07-18 13:44:32	32.435	350.06	0.5199	0.5488	0.5466
CHIRP-022	WTT1	2023-07-24 09:37:10	31.242	332.326	1.05484	1.0389	1.0696
CHIRP-023	WTT1	2023-07-24 13:05:24	6.883	363.47	0.95457	0.9342	0.9588
CHIRP-024	WTT1	2023-07-24 14:19:02	-0.005	355.542	0.28748	0.2983	0.2879
CHIRP-025	WTT1	2023-07-25 09:48:00	31.044	361.988	0.7858	0.7711	0.7792
CHIRP-026	WTT1	2023-07-25 12:59:40	20.866	314.092	0.75882	0.7266	0.7247
CHIRP-027	WTT1	2023-07-25 14:37:38	4.81	316.559	1.05079	0.9742	0.933
CHIRP-028	WTT1	2023-08-08 13:54:35	30.668	339.617	0.58736	0.5752	0.5698
CHIRP-029	WTT1	2023-08-14 09:24:27	11.256	359.914	0.39892	0.4121	0.4317
CHIRP-030	WTT1	2023-08-14 13:13:23	2.446	336.798	0.34104	0.3574	0.3562
CHIRP-031	WTT1	2023-08-14 15:12:14	28.715	331.727	0.11743	0.1753	0.1778
CHIRP-032	WTT1	2023-08-15 13:03:35	35.071	335.628	0.58776	0.5863	0.5867
CHIRP-033	WTT1	2023-08-15 14:33:08	4.737	333.891	0.44621	0.4585	0.4599
CHIRP-034	WTT1	2023-08-29 14:00:58	50.901	314.948	0.18203	0.2982	0.3114
CHIRP-035	WTT1	2023-08-29 13:54:08	18.623	359.103	0.14648	0.2295	0.1984
CHIRP-001	WTT2	2023-05-01 13:35:13	11.803	315.27	0.94093	0.9157	0.93
CHIRP-002	WTT2	2023-05-01 14:45:27	39.836	360.441	0.74236	0.7432	0.751
CHIRP-003	WTT2	2023-05-02 09:54:23	36.057	360.867	0.59092	0.6019	0.5741
CHIRP-004	WTT2	2023-05-23 09:50:03	3.317	319.345	0.96636	0.9415	0.9399
CHIRP-005	WTT2	2023-05-23 14:54:18	18.696	337.151	0.53947	0.5652	0.5452
CHIRP-006	WTT2	2023-05-24 09:41:52	-0.547	315.605	0.54564	0.5563	0.5567
CHIRP-007	WTT2	2023-05-24 13:15:03	1.324	344.981	0.95569	0.9478	0.9481
CHIRP-008	WTT2	2023-06-06 13:41:06	50.643	351.626	0.82747	0.825	0.8225
CHIRP-009	WTT2	2023-06-12 09:39:52	0.474	331.631	0.71981	0.7551	0.7381
CHIRP-010	WTT2	2023-06-12 13:21:55	37.117	338.781	0.62947	0.642	0.6326
CHIRP-011	WTT2	2023-06-13 09:52:44	43.53	317.564	0.77486	0.7564	0.7564
CHIRP-012	WTT2	2023-06-13 13:15:21	28.038	321.778	0.41953	0.4329	0.4417
CHIRP-013	WTT2	2023-06-13 14:48:58	7.082	360.101	1.01757	0.9505	0.9713
CHIRP-014	WTT2	2023-06-27 12:39:20	54.83	364.263	0.97778	1.0008	1.0366
CHIRP-015	WTT2	2023-07-04 09:47:45	13.267	358.817	0.58841	0.5913	0.5892
CHIRP-016	WTT2	2023-07-04 13:22:00	34.705	364.462	0.64832	0.6639	0.6619
CHIRP-017	WTT2	2023-07-04 14:54:12	3.965	341.605	0.28225	0.3088	0.2977
CHIRP-018	WTT2	2023-07-05 09:41:42	7.595	327.038	0.7865	0.7784		Technical difficulties due to broken device
CHIRP-019	WTT2	2023-07-05 13:19:36	21.647	359.116	0.95422	0.9834		Technical difficulties due to broken device
CHIRP-020	WTT2	2023-07-05 14:57:27	0.831	328.198	0.6347	0.4559		Technical difficulties due to broken device
CHIRP-021	WTT2	2023-07-18 13:45:10	31.111	365.333	0.49428	0.5312	0.5099
CHIRP-022	WTT2	2023-07-24 09:37:45	20.218	361.192	0.95009	0.9307	0.9309
CHIRP-023	WTT2	2023-07-24 13:05:47	51.535	348.223	0.77816	0.7777	0.768
CHIRP-024	WTT2	2023-07-24 14:19:52	5.629	345.905	0.28744	0.3083	0.2928
CHIRP-025	WTT2	2023-07-25 09:48:49	28.4	349.227	0.75895	0.7604	0.7507
CHIRP-026	WTT2	2023-07-25 13:00:06	14.026	331.392	0.74606	0.7492	0.7688
CHIRP-027	WTT2	2023-07-25 14:37:59	8.712	318.603	1.02784	0.9502	0.9685
CHIRP-028	WTT2	2023-08-08 13:55:06	47.055	312.83	0.84234	0.8008	0.8218
CHIRP-029	WTT2	2023-08-14 09:25:38	2.364	331.602	0.40174	0.4119	0.4031
CHIRP-030	WTT2	2023-08-14 13:14:08	31.637	345.518	0.3944	0.4113	0.4047
CHIRP-031	WTT2	2023-08-14 15:13:18	28.168	351.844	0.23987	0.25	0.2544
CHIRP-032	WTT2	2023-08-15 13:04:05	0.857	362.653	0.65846	0.6442	0.6537
CHIRP-033	WTT2	2023-08-15 14:33:43	4.119	344.355	0.56741	0.5698	0.5645
CHIRP-034	WTT2	2023-08-29 14:01:42	49.682	325.57	0.18736	0.3363	0.273
CHIRP-035	WTT2							Participant unable to perform walk
CHIRP-001	WTT3	2023-05-01 14:13:55	16.764	364.372	0.87942		0.8968	Technical issue due to low bandwidth
CHIRP-002	WTT3	2023-05-01 15:39:16	8.291	359.312	0.86947			Technical issue due to low bandwidth
CHIRP-003	WTT3	2023-05-02 10:56:14	43.615	342.064	0.66353			Technical issue due to low bandwidth
CHIRP-004	WTT3	2023-05-23 10:42:18	0.457	344.723	1.03539	1.0837	1.086
CHIRP-005	WTT3	2023-05-23 15:42:03	21.242	325.963	0.87834	0.8824	0.8457
CHIRP-006	WTT3	2023-05-24 10:24:50	46.778	355.816	0.6915	0.6778	0.6877
CHIRP-007	WTT3	2023-05-24 13:51:16	5.231	359.322	1.07994	1.082	1.0639
CHIRP-008	WTT3	2023-06-06 14:22:48	2.204	314.093	0.94204	0.9756	0.9803
CHIRP-009	WTT3	2023-06-12 10:20:03	11.52	363.919	0.79485	0.7904	0.7753
CHIRP-010	WTT3	2023-06-12 14:11:57	33.208	331.289	0.46597	0.503	0.4955
CHIRP-011	WTT3	2023-06-13 10:31:13	2.791	357.983	0.87722	0.8176	0.8635
CHIRP-012	WTT3	2023-06-13 14:11:53	35.996	340.355	0.52001	0.5087	0.5188
CHIRP-013	WTT3	2023-06-13 15:25:34	8.372	360.166	1.05242	1.0152	1.0118
CHIRP-014	WTT3	2023-06-27 13:06:56	56.871	355.673	0.85608	0.8684	0.8981
CHIRP-015	WTT3	2023-07-04 10:32:36	8.823	341.912	0.88125	0.8228	0.8463
CHIRP-016	WTT3	2023-07-04 14:18:22	39.051	361.172	0.72824	0.7256	0.7458
CHIRP-017	WTT3	2023-07-04 15:27:14	5.22	362.828	0.4562	0.455	0.46
CHIRP-018	WTT3	2023-07-05 10:19:36	11.086	354.993	0.91015	0.9018		Technical difficulties due to broken device
CHIRP-019	WTT3	2023-07-05 13:51:47	17.974	316.163	0.94148	0.9583		Technical difficulties due to broken device
CHIRP-020	WTT3	2023-07-05 15:26:20	4.072	333.739	0.46942	0.5031		Technical difficulties due to broken device
CHIRP-021	WTT3	2023-07-18 15:15:16	39.684	327.625	0.68762	0.6959	0.7224
CHIRP-022	WTT3	2023-07-24 10:21:07	33.418	364.251	1.35293	1.3563	1.3459
CHIRP-023	WTT3	2023-07-24 13:40:58	52.744	359.812	0.89723	0.8773	0.8765
CHIRP-024	WTT3	2023-07-24 15:05:16	-1.299	350.08	0.28313	0.3011	0.2982
CHIRP-025	WTT3	2023-07-25 11:00:30	44.656	339.024	0.83222	0.8484	0.8324
CHIRP-026	WTT3	2023-07-25 13:31:31	49.562	344.347	0.69987	0.7047	0.7276
CHIRP-027	WTT3	2023-07-25 15:18:00	8.341	324.647	1.05146	0.9797	0.994
CHIRP-028	WTT3	2023-08-08 15:08:00	48.309	359.655	1.00865	0.979	0.9903
CHIRP-029	WTT3	2023-08-14 10:37:05	19.929	339.986	0.56533	0.563	0.5632
CHIRP-030	WTT3	2023-08-14 14:18:10	18.686	342.149	0.43575	0.4444	0.4429
CHIRP-031	WTT3	2023-08-14 16:19:07	29.101	361.11	0.37871	0.3789	0.3924
CHIRP-032	WTT3	2023-08-15 13:50:00	32.902	336.683	0.67028	0.67	0.6956
CHIRP-033	WTT3	2023-08-15 15:16:11	42.747	331.775	0.53217	0.5517	0.5663
CHIRP-034	WTT3	2023-08-29 15:13:58	-0.049	290.492	0.27739	0.3218	0.3371
CHIRP-035	WTT3	2023-08-29 15:19:13	12.799	353.568	0.29896	0.3198	0.3304
CHIRP-001	WTT4	2023-05-01 14:14:28	9.745	364.177	0.83982		0.8501	Technical issue due to low bandwidth
CHIRP-002	WTT4	2023-05-01 15:40:06	5.617	361.88	0.90861			Technical issue due to low bandwidth
CHIRP-003	WTT4	2023-05-02 10:56:58	27.281	331.417	0.58011			Technical issue due to low bandwidth
CHIRP-004	WTT4	2023-05-23 10:42:50	5.397	354.669	1.07757	1.0717	1.0719
CHIRP-005	WTT4	2023-05-23 15:42:42	20.094	326.96	0.59614	0.5776	0.5775
CHIRP-006	WTT4	2023-05-24 10:25:17	-1.153	346.119	0.68915	0.7042	0.6972
CHIRP-007	WTT4	2023-05-24 13:51:41	59.578	355.66	1.03449	1.0548	1.0206
CHIRP-008	WTT4	2023-06-06 14:23:10	0.163	361.764	0.97748	0.9957	0.9794
CHIRP-009	WTT4	2023-06-12 10:20:33	20.238	357.593	0.89445	0.8962	0.9035
CHIRP-010	WTT4	2023-06-12 14:12:36	28.63	328.385	0.3429	0.4082	0.4188
CHIRP-011	WTT4	2023-06-13 10:31:41	39.782	314.217	0.69277	0.6857	0.6953
CHIRP-012	WTT4	2023-06-13 14:12:29	32.62	334.391	0.47753	0.4764	0.5001
CHIRP-013	WTT4	2023-06-13 15:26:04	6.239	305.458	1.08182	0.9863	1.0012
CHIRP-014	WTT4	2023-06-27 13:07:15	54.519	362.6	0.82992	0.8602	0.8405
CHIRP-015	WTT4	2023-07-04 10:32:53	9.442	342.489	0.89581	0.8521	0.8671
CHIRP-016	WTT4	2023-07-04 14:18:45	25.752	360.593	0.83795	0.8188	0.8037
CHIRP-017	WTT4	2023-07-04 15:27:36	8.936	337.637	0.5005	0.5131	0.5049
CHIRP-018	WTT4	2023-07-05 10:19:56	12.466	357.298	0.97245	0.9913		Technical difficulties due to broken device
CHIRP-019	WTT4	2023-07-05 13:52:08	22.718	326.623	1.01671	1.0369		Technical difficulties due to broken device
CHIRP-020	WTT4	2023-07-05 15:26:58	25.555	359.48	0.60506	0.5993		Technical difficulties due to broken device
CHIRP-021	WTT4	2023-07-18 15:15:43	21.806	322.977	0.61479	0.6356	0.6708
CHIRP-022	WTT4	2023-07-24 10:21:25	37.971	359.824	1.28837	1.2648	1.2765
CHIRP-023	WTT4	2023-07-24 13:41:23	5.071	355.655	0.79959	0.7972	0.8003
CHIRP-024	WTT4	2023-07-24 15:06:06	3.812	359.251	0.33296	0.3497	0.3527
CHIRP-025	WTT4	2023-07-25 11:01:35	3.652	356.735	0.87623	0.833	0.8382
CHIRP-026	WTT4	2023-07-25 13:31:55	44.479	336.668	0.56649	0.58	0.6354
CHIRP-027	WTT4	2023-07-25 15:18:28	9.596	354.288	0.89308	0.8455	0.8684
CHIRP-028	WTT4	2023-08-08 15:08:35	-0.579	346.266	1.1919	1.133	1.0762
CHIRP-029	WTT4	2023-08-14 10:38:13	13.71	361.538	0.61974	0.6325	0.6261
CHIRP-030	WTT4	2023-08-14 14:18:36	27.751	335.46	0.40031	0.401	0.4058
CHIRP-031	WTT4	2023-08-14 16:19:32	29.433	360.538	0.35953	0.3511	0.3622
CHIRP-032	WTT4	2023-08-15 13:50:21	0.44	342.761	0.77159	0.7347	0.7762
CHIRP-033	WTT4	2023-08-15 15:16:40	5.166	340.172	0.57296	0.5683	0.5806		Average
CHIRP-034	WTT4	2023-08-29 15:14:24	7.334	345.701	0.25623	0.3051	0.3147		Zeno	126	201
CHIRP-035	WTT4	2023-08-29 15:19:52	17.026	352.135	0.32938	0.3512	0.3297		0.697779	0.694246	0.6863
									139	132	122
